# Supplementary material for: Epidemiological and biological characteristics of IncR plasmids as multihost antibiotic resistance carriers
Source: Front Microbiol. 2025 Jul 17;16:1622352. doi: 10.3389/fmicb.2025.1622352 (PMC12310702; doi:10.3389/fmicb.2025.1622352)
Supplement: Supplementary file 1 [file Table_1.xlsx]

## Sheet: Sheet1
Number	Name	Host	resistance genes in the plasmid	Accessory modules	Number of plasmids	Year	Plasmid size (bp)	GC [%]	Source	Country	Plasmid accession number	Reference	Plasmid Replication Systems and Rep Proteins
1	pP6qnrS1	Pseudomonas aeruginosa	qnrS1, aac-(3)-IId, aph-(6)-Id, aph-(3′′)-Ib	——	1	2012	117945	0.5155	——	Argentina	MH061383	Elena et al., 2020	IncR（repB）
2	pN20519NDM	Enterobacter hormaechei subsp. steigerwaltii ST177	blaNDM-1, blaOXA-1, blaOXA-10, sul1, ant(3')-Ia, arr-3, catB3, aac(6')-Ib-cr, mph(A), mrx, mphR(A)	IS26-mph(A)-mrx-mphR(A)-IS6100, ISCR1	2	2020	44000	0.515	——	Canada	NZ_MW192782.1	Doualla-Bell et al., 2021	IncR（repE）
3	p13190-tetA	Klebsiella pneumoniae	blaSHV-2 ,tetA(D) ,blaTEM-1 ,mrB	blaKPC-2 region, ∆Tn1721–sil region, MDR region	1	2013	77583	0.5386	Sputum	China	MG764549	Jing et al. 2019	IncR（repB）
4	p30860-tetA	Enterobacter cloacae	tetA(C) ,aadA2,qacED1	MDR region	1	2013	87917	0.5149	Blood	China	MG764554	Jing et al. 2019	IncR（repB）
5	p02085-tetA	Citrobacter freundii	tetA(D) ,aacA4CR	MDR region	1	2015	68649	0.5288	Bile	China	MH477637	Jing et al. 2019	IncR（repB）
6	pHN84KPC	Enterobacter cloacae	tetA(A) ,blaKPC-2	blaKPC-2 region, MDR region	1		39367	0.5565	——	China	KY296104	Jing et al. 2019	IncR（repB）
7	ppSH-01	Salmonella sp.	tetA(A),qnrS1 ,silE	∆Tn1721–sil region	1		43986	0.5177	——	China	KY486279	Jing et al. 2019	IncR（repB）
8	pK245	Klebsiella pneumoniae	tetA(D),blaLAP-2	MDR region	1	2006	99909	0.5179	——	China	DQ449578	Jing et al. 2019	IncR（repB）
9	KPC-P16	Klebsiella pneumoniae	blaSHV-12,blaKPC-2	blaKPC-2 region, IS26	1		86958	0.5597	——	China	KY689238	Jing et al. 2019	IncR（repB）
10	pKPC-LK30	Klebsiella pneumoniae	blaSHV-12,blaKPC-2	blaKPC-2 region, IS26	1		87766	0.5597	——	China	KC405622	Jing et al. 2019	IncR（repB）
11	pCTR26-2	Klebsiella pneumoniae	None explicitly listed; carries cfr	IS26, Tn3	1	2021	141660	0.514	Environmental sample	China	PRJNA1134176	Feng et al., 2025	IncFII, IncFIB, IncR（/）
12	pCTR30-1	Klebsiella pneumoniae	erm(B), fosA3, floR, blaCTX-M-65, blaTEM-1B, tet(M), tet(D), cfr	IS26, ISCR2, Tn3	1	2021	394261	0.485	Environmental sample	China	PRJNA1134183	Feng et al., Poultry Science, 2025	IncHI2, IncHI2A, IncFII, IncFIB, IncR（/）
13	pCE32-2	C. braakii	cfr	——	1	2021	32043	0.46	Environmental sample	China	PRJNA1037189	Feng et al., Poultry Science, 2025	IncR（/）
14	——	Salmonella enterica	blaTEM-1B, qnrS2, floR, sul2, aph(6)-Id	——	3	2021	——	——	Pork and retail	China	PRJNA994834	Jiang et al., 2025	IncR（/）
15	pC275-2	Citrobacter freundii	blaNDM-1	ΔISAba125、blaNDM-1、ble-MBL、trpF、dsbD ISCR1	1	2020	46050	0.558	Hospital	China	CP161899	Zhou et al.,2025	IncR（repA）
16	pF0528NT3.Plas2	Klebsiella pneumoniae	APH（4）-Ia、AAC（3）-IVa、sul3	——	1	2022	41604	——	Poodle	China	PRJNA1169760	Huang et al.,2025	IncFIB，IncFII ， IncR（/）
17	——	——	——	——	——	2025	——	——	Livestock and poultry manure	China	——	Li et al.,2025	——
18	pLWKPC	Klebsiella pneumoniae	blaKPC-2, blaSHV-12, rmtB, blaCTX-M-65, blaTEM-1B	Tn3-family transposons, IS15DIV, ISKpn6, ISKpn27, IS6, TnAs1	1	2024	148760	0.508	sputum	China	CP025463.1	Shi et al., 2024	IncR（repA, repB）
19	pZHKPC1	Klebsiella pneumoniae	blaKPC-2, blaSHV-12, rmtB, blaCTX-M-65, blaTEM-1B	Tn3-family transposons, IS15DIV, ISKpn6, ISKpn27, IS6, TnAs1	1	2024	105000	0.502	sputum	China	OM928502	Shi et al., 2024	——
20	pZHKPC2	Klebsiella pneumoniae	blaKPC-2, blaSHV-12, rmtB, blaCTX-M-65, blaTEM-1B	Tn3-family transposons, IS15DIV, ISKpn6, ISKpn27, IS6, TnAs1	1	2024	105000	0.503	sputum	China	OM928503	Shi et al., 2024	——
21	pKPN945B	Klebsiella pneumoniae	blaIMP-4， blaCTX-M-14， blaLAP-2， qnrS1， sul2， aph （6）-Id， aph （3''）-Ib	——	1	2024	78707	0.5019	——	China	CP142023	Xiao et al. 2024	IncR（/）
22	pCfr-31816cz	Citrobacter freundii	KPC-2, aacA4, blaOXA-1, catB3, arr-3	——	1	2016	45000	0.523	——	Czech	MF497780	Kukla et al.,2018	IncR（repB）
23	pZPK-H11	Escherichia coli	blaCTX-M-1, qnrS1, aadA2b, lnu(F)	——	——	2021	72400	0.5091	Barnacle Goose Feces	Finland	——	Kurittu et al., 2021	IncR（repA, repB）
24	pKP-CTX-M	Klebsiella pneumoniae JAB-1	blaCTX-M-15, blaTEM-1b, blaOXA-1, aac(6')-Ib-cr, catB3	——	1	2018	60000	——	-	French	MF510424	Agnès B Jousset et al., 2024	——
25	——	Klebsiella pneumoniae	blaTEM-1B、blaCTX-M-15、blaNDM-1、blaOXA-1、blaOXA-10、blaVEB-1、blaSHV-11	ISKpn14、ISKpn18、IS5、IS6100	3	2024	_	0.5721	Urine	Greece	JBGQOC01000	Chatzidimitriou et al., 2025	repB
26	——	Providencia stuartii	blaTEM-1, blaSHV-5, blaVEB-1, blaVIM-1, rmtB	——	1	2015	220000	——	ICU clinical isolate	Greece	——	Oikonomou et al., MDR, 2015	IncR（/）
27	——	Escherichia coli	blaCTX-M-15, blaTEM-1, blaNDM-1, aac(6')-Ib-cr, qnrB	——	2	2019	——	——	Clinical isolates	India	——	Ragupathi et al., Indian J Med Res, 2019	IncR（/）
28	pST1023	Salmonella ST1023	cmlA1, aadA1, aadA2, dfrA12, sul3, tetA, tetB, tetC, tetD	repB, parAB, umuCD, retA, rfsF-resD, vagCD, Tn21-Δmer, PCT-Tn10, PCT-sil, SLT operon	1	2022	120313	0.514	——	Italy	——	Carla Calia et al. 2022	IncR（repB）
29	——	Enterobacter asburiae	blaFRI-11	——	1	2022	69715	——	Environmental isolate	Japan	SAMN18917003	Gomi et al., J. Antimicrob. Chemother., 2022	IncR（/）
30	——	Enterobacter sp.	blaFRI-11	——	1	2022	73531	——	Environmental isolate	Japan	SAMN18917004	Gomi et al., J. Antimicrob. Chemother., 2022	IncR（/）
31	pAbaAO22-2	A. baumannii AO22	blaOXA-72	GR2	1	2015	10880	0.345	vegetable	Japan	-	Soliman et al. 2021	IncR（/）
32	——	K. pneumoniae	——	——	1	2023	126000	——	——	Libya	-	Nada Elgriw et al. 2023	——
33	——	E. coli strain 3AS	qnrB, aadA2, sul1, dfra12, floR, qacE, mdfA	Resistance genes adjacent to integron class 1 (intI1), IS91, ISEcp1	1	2018	——	50.95% (genomic)	Surface water (Rio Grande River)	Mexico	PRJNA749581	Ortega-Balleza et al., Trop. Med. Infect. Dis., 2023	IncR（/）
34	p013.1IncR	Escherichia coli	qnrB19, aphA1, strB, dfr12, sul1, intI1	qnrB19 bracketed by two IS26 elements; Tn5393 with strB downstream	2	2011	40000	——	Veal calf feces	Netherlands	HM146784	Hordijk et al., AAC, 2010	IncR（/）
35	——	Salmonella enterica	sul1, tetA	——	5	2020	——	——	Chicken meat	Saudi Arabia	-	Alzahrani et al. 2023	——
36	K13 (ST101)	Klebsiella pneumoniae	blaTEM-1B, blaCTX-M-15,	——	4	2019	——	——	Hospital	South Africa	_	Hetsa et al., 2024	IncR（/）
37	pLSP 64/15	Salmonella enterica	cmlA1, aadA1, aadA2, strA-∆1, strB, sul3, tet(B), dfrA12, qacH	sil, pSLT, IncI1-I(alfa)	1	2024	126138	0.513	——	Spain	JAJCUM000000000	Vázquez et al., 2024	IncR（repB）
38	pJF-587	Enterobacter cloacae complex	blaFRI-2, blaACT-2, fosA	——	1	2016	108000	0.52	——	UK	KX912253	Danièle Meunier et al.,2017	IncF，IncR（/）
39	——	Klebsiella pneumoniae	blaCTX-M-15, blaOXA-1, catB3	——	1	2024	36000	——	Wound infection	Ukraine	——	Fuchs et al.,2024	——
40	——	Klebsiella pneumoniae	blaCTX-M-15, blaOXA-1, catB3	——	1	2024	38000	——	Wound infection	Ukraine	——	Fuchs et al.,2024	——
41	——	Enterobacter cloacae (ECL-90)	mcr-9, blaDHA-1, qnrB, sul1, aadA2, dfrA16, ARR-3	Class 1 integron; IS26 elements flanking resistance regions	2	2022	48768	——	Human bloodstream infection	USA	CP040889.1	Tyson et al., J. Antimicrob. Chemother., 2022	IncR（/）
42	pMH13-051M_1	Escherichia coli	blaNDM-1, blaCTX-M-55, blaTEM-1b, rmtB	T4SS-associated genes	1	2013	111500	0.505	——	Vietnam	AP018572	Aki Hirabayashi et al. 2021	IncR（repFII）
Footnote Explanations: 1."IncR(repB)": Indicates that the plasmid belongs to the IncR replication system and uses repB as the Rep protein. 2."IncR(repE)": Indicates that the plasmid belongs to the IncR replication system and uses repE as the Rep protein. 3."IncFII, IncFIB, IncR(/)": Indicates that the plasmid contains multiple replication system types, including IncFII, IncFIB, and IncR, but the …
